# Supplementary material for: Harnessing the genomic diversity of Pseudomonas strains against lettuce bacterial pathogens
Source: Front Microbiol. 2022 Dec 22;13:1038888. doi: 10.3389/fmicb.2022.1038888 (PMC9814014; doi:10.3389/fmicb.2022.1038888)
Supplement: Supplementary file 1 [file Table_1.XLSX]

## Sheet: BLAST baits
Table S1. Baits used in BLAST searches to identify various biosynthetic gene cluster and genes in the 35 genomes under study.
BGC/Gene name	Category	Strain	Accession number	Locus_tag
HCN biosynthetic gene cluster (hcn)	Antibiotics	Pseudomonas protegens CHA0	CP003190.1	PFLCHA0_c26420:PFLCHA0_c26440
2,4-DAPG biosynthetic gene cluster (phl)	Antibiotics	Pseudomonas protegens CHA0	CP003190.1	PFLCHA0_c59050:PFLCHA0_c59130
Pyrrolnitrin biosynthetic gene cluster (prn)	Antibiotics	Pseudomonas protegens CHA0	CP003190.1	PFLCHA0_c36450:PFLCHA0_c36480
Pyoluteorin biosynthetic gene cluster (plt)	Antibiotics	Pseudomonas protegens CHA0	CP003190.1	PFLCHA0_c28420:PFLCHA0_c28580
Phenazine biosynthetic gene cluster (phz)	Antibiotics	Pseudomonas synxantha 2-79	CP027755.1	C4K02_2823:C4K02_2831
HPR biosynthetic gene cluster (dar)	Antibiotics	Pseudomonas sp. BL915	AY135187	-
7- hydroxytropolone biosynthetic gene cluster	Antibiotics	Pseudomonas donghuensis SVBP6	NZ_NWCB01000000	COO64_RS11460:COO64_RS11530
Hemophore (hasA)	Siderophore	Pseudomonas protegens CHA0	CP003190.1	PFLCHA0_c53490
Auxin biosynthetic gene cluster (iaaMH)	Plant-bacteria interaction	Pseudomonas chlororaphis O6	NZ_CM001490.1	PCHLO6_RS08020:PCHLO6_RS08025
Auxin catabolism gene cluster (iac)	Plant-bacteria interaction	Pseudomonas putida 1290	EU360594	-
PAA catabolism gene cluster (paa)	Plant-bacteria interaction	Pseudomonas putida U	AF029714.3	-
ACC deaminase gene (acdS)	Plant-bacteria interaction	Pseudomonas putida UW4	AY823987	-
2,3 - butanediol biosynthesis (bdh)	Plant-bacteria interaction	Pseudomonas chlororaphis O6	NZ_CM001490.1	PCHLO6_RS17275
Acetoin catabolism gene cluster (acoRABC + acoX + bdh)	Plant-bacteria interaction	Pseudomonas protegens Pf-5	NC_004129	PFL_RS10960:PFL_RS10985
Denitrification gene cluster (nar)	Denitrification cluster	Pseudomonas fluorescens C7R12	AF197465	-
Denitrification gene cluster (nir)	Denitrification cluster	Pseudomonas stutzeri A1501	CP000304.1	PST_3523:PST_3539
Denitrification gene cluster (nor)	Denitrification cluster	Pseudomonas stutzeri A1501	CP000304.1	PST_3520:PST_3522
Denitrification gene cluster (nos)	Denitrification cluster	Pseudomonas stutzeri A1501	CP000304.1	PST_3546:PST_3551
