# Supplementary material for: Harnessing the genomic diversity of Pseudomonas strains against lettuce bacterial pathogens
Source: Front Microbiol. 2022 Dec 22;13:1038888. doi: 10.3389/fmicb.2022.1038888 (PMC9814014; doi:10.3389/fmicb.2022.1038888)
Supplement: Supplementary file 3 [file Table_3.XLSX]

## Sheet: Core genome and singletons
Table S3. Pangenome, Core genome and singletons.
Group/subgroup		Strains	Pangenome	Core genome			Singletons
				All	Group	Subgroup
P. fluorescens group	P. koreensis sg.	P. atacamensis B21-045	19863	2364	2759	4008	79
		P. atacamensis B21-050					47
		P. atacamensis B21-026					62
		P. siliginis B21-063					60
		P. moraviensis B21-039					98
		Pseudomonas sp. B21-041					109
		Pseudomonas sp. B21-051					87
		Pseudomonas sp. B21-021					141
	P. mandelii sg.	Pseudomonas sp. B21-015				3844	279
		Pseudomonas sp. B21-048					178
		Pseudomonas sp. B21-017					125
		Pseudomonas sp. B21-019					118
	P. jessenii sg.	P. laurylsulfatiphila B21-025					263
	P. corrugata sg.	P. brassicacearum B21-016				4124	132
		Pseudomonas sp. B21-010					123
		P. canavaninivorans B21-020					132
		Pseudomonas sp. B21-028					218
	P. fluorescens sg.	P. rhodesiae B21-046					266
	P. protegens sg.	P. protegens B21-024				5824	82
		P. protegens B21-030					139
P. putida group		Pseudomonas sp. B21-009			3042		62
		Pseudomonas sp. B21-035					41
		Pseudomonas sp. B21-032					63
		Pseudomonas sp. B21-012					62
		P. donghuensis B21-042					39
		P. donghuensis B21-043					94
		P. wadenswilerensis B21-022					82
		P. qingdaonensis B21-036					226
		Pseudomonas sp. B21-023					70
		Pseudomonas sp. B21-044					52
		P. sichuanensis B21-027					134
		P. sichuanensis B21-052					133
		P. kermanshahensis B21-031					134
		P. capeferrum B21-047					192
		P. putida B21-029					220
