# Supplementary material for: Harnessing the genomic diversity of Pseudomonas strains against lettuce bacterial pathogens
Source: Front Microbiol. 2022 Dec 22;13:1038888. doi: 10.3389/fmicb.2022.1038888 (PMC9814014; doi:10.3389/fmicb.2022.1038888)
Supplement: Supplementary file 4 [file Table_4.XLSX]

## Sheet: Antibiotics
Table S4. Genomic location of the different biosynthetic gene clusters identified with antiSMASH. Antibiotics - Tab 1 of 4.
Group/Subgroup		Strains	Sulfazecin-like	Brabantamide
P. fluorescens group	P. koreensis sg.	P. atacamensis B21-045
		P. atacamensis B21-050
		P. atacamensis B21-026
		P. siliginis B21-063
		P. moraviensis B21-039
		Pseudomonas sp. B21-041
		Pseudomonas sp. B21-051
		Pseudomonas sp. B21-021
	P. mandelii sg.	Pseudomonas sp. B21-015	LOY38_22310:LOY38_22530
		Pseudomonas sp. B21-048
		Pseudomonas sp. B21-017
		Pseudomonas sp. B21-019
	P. jessenii sg.	P. laurylsulfatiphila B21-025
	P. corrugata sg.	P. brassicacearum B21-016
		Pseudomonas sp. B21-010
		P. canavaninivorans B21-020
		Pseudomonas sp. B21-028		LOY35_16420
	P. fluorescens sg.	P. rhodesiae B21-046
	P. protegens sg.	P. protegens B21-024
		P. protegens B21-030
P. putida group		Pseudomonas sp. B21-009
		Pseudomonas sp. B21-035
		Pseudomonas sp. B21-032
		Pseudomonas sp. B21-012
		P. donghuensis B21-042
		P. donghuensis B21-043
		P. wadenswilerensis B21-022
		P. qingdaonensis B21-036
		Pseudomonas sp. B21-023
		Pseudomonas sp. B21-044
		P. sichuanensis B21-027
		P. sichuanensis B21-052
		P. kermanshahensis B21-031
		P. capeferrum B21-047
		P. putida B21-029

## Sheet: Cyclic lipopeptides
Table S4. Genomic location of the different biosynthetic gene clusters identified with antiSMASH. Cyclic lipopeptides - Tab 2 of 4.
Group/Subgroup		Strains	Bananamides	Orfamides	Amphisin	Arthrofactin	Putisolvins	Xantholysin-like	Mycin/Peptin-type
P. fluorescens group	P. koreensis sg.	P. atacamensis B21-045
		P. atacamensis B21-050
		P. atacamensis B21-026
		P. siliginis B21-063
		P. moraviensis B21-039	LOY57_10150:LOY57_10360
		Pseudomonas sp. B21-041			LOY43_16105:LOY43_16260
		Pseudomonas sp. B21-051				LOY52_15085:LOY52_15255
		Pseudomonas sp. B21-021	LOY31_11625:LOY31_11805
	P. mandelii sg.	Pseudomonas sp. B21-015
		Pseudomonas sp. B21-048
		Pseudomonas sp. B21-017
		Pseudomonas sp. B21-019
	P. jessenii sg.	P. laurylsulfatiphila B21-025
	P. corrugata sg.	P. brassicacearum B21-016
		Pseudomonas sp. B21-010
		P. canavaninivorans B21-020
		Pseudomonas sp. B21-028							LOY35_16205:LOY35_16480
	P. fluorescens sg.	P. rhodesiae B21-046
	P. protegens sg.	P. protegens B21-024		LOY29_11355:LOY29_11565
		P. protegens B21-030		LOY23_11130:LOY23_11345
P. putida group		Pseudomonas sp. B21-009
		Pseudomonas sp. B21-035
		Pseudomonas sp. B21-032
		Pseudomonas sp. B21-012
		P. donghuensis B21-042
		P. donghuensis B21-043
		P. wadenswilerensis B21-022
		P. qingdaonensis B21-036
		Pseudomonas sp. B21-023						LOY42_11675:LOY42_11890; LOY42_10490
		Pseudomonas sp. B21-044						LOY44_11690:LOY44_11900; LOY44_10510
		P. sichuanensis B21-027
		P. sichuanensis B21-052
		P. kermanshahensis B21-031					LOY53_13315:LOY53_13485
		P. capeferrum B21-047					LOY26_12225:LOY26_12390
		P. putida B21-029					LOY24_14630:LOY24_14815

## Sheet: Siderophores
Table S4. Genomic location of the different biosynthetic gene clusters identified with antiSMASH. Siderophores - Tab 3 of 4.
Group/Subgroup		Strains	Pyoverdine	Corrugatins	Pyochelin	Enantio-pyochelin	Pseudomonine-like	Achromobactine	Unknown siderophore 1	Unknown siderophore 2
P. fluorescens group	P. koreensis sg.	P. atacamensis B21-045	LOY27_09075:LOY27_09235; LOY27_18030:LOY27_18240
		P. atacamensis B21-050	LOY49_08830:LOY49_08995; LOY49_17795:LOY49_18005
		P. atacamensis B21-026	LOY41_08820:LOY41_08975; LOY41_18075:LOY41_18285
		P. siliginis B21-063	LOY48_08925:LOY48_09085; LOY48_17535:LOY48_17745
		P. moraviensis B21-039	LOY57_08975:LOY57_09140, LOY57_17875:LOY57_18095
		Pseudomonas sp. B21-041	LOY43_09390:LOY43_09555, LOY43_19365:LOY43_19560
		Pseudomonas sp. B21-051	LOY52_09505:LOY52_09665, LOY52_18140:LOY52_18335
		Pseudomonas sp. B21-021	LOY31_09620:LOY31_09805, LOY31_20220:LOY31_20420						LOY31_12330:LOY31_12365
	P. mandelii sg.	Pseudomonas sp. B21-015	LOY38_09950:LOY38_10145, LOY38_09720:LOY38_09915							LOY38_22210:LOY38_22255
		Pseudomonas sp. B21-048
		Pseudomonas sp. B21-017	LOY28_19950:LOY28_20145, LOY28_08405:LOY28_08605							LOY28_22425:LOY28_22470
		Pseudomonas sp. B21-019	LOY36_18690:LOY36_18885, LOY36_08410:LOY36_08610	LOY36_08955:LOY36_09155
	P. jessenii sg.	P. laurylsulfatiphila B21-025	LOY25_20930:LOY25_21125, LOY25_21290:LOY25_21495
	P. corrugata sg.	P. brassicacearum B21-016	LOY47_20655:LOY47_20820, LOY47_08830:LOY47_09015	LOY47_12875:LOY47_13075
		Pseudomonas sp. B21-010	LOY50_19110:LOY50_19265, LOY50_08695:LOY50_08885	LOY50_12050:LOY50_12235
		P. canavaninivorans B21-020	LOY40_19740:LOY40_20070; LOY40_09880:LOY40_10035
		Pseudomonas sp. B21-028						LOY35_14725:LOY35_14790
	P. fluorescens sg.	P. rhodesiae B21-046	LOY39_10375:LOY39_10555, LOY39_17720:LOY39_17915		LOY39_12290:LOY39_12460
	P. protegens sg.	P. protegens B21-024	LOY29_21190:LOY29_21425, LOY29_21640:LOY29_21830			LOY29_18355:LOY29_18520
		P. protegens B21-030	LOY23_22095:LOY23_22345, LOY23_22585:LOY23_22765			LOY23_18885:LOY23_19040
P. putida group		Pseudomonas sp. B21-009	LOY34_08275:LOY34_08460, LOY34_17460:LOY34_17710		LOY34_14665:LOY34_14820
		Pseudomonas sp. B21-035	LOY22_17025:LOY22_17255, LOY22_08285:LOY22_08470		LOY22_14640:LOY22_14790
		Pseudomonas sp. B21-032	LOY54_17830:LOY54_18070, LOY54_08395:LOY54_08585		LOY54_15145:LOY54_15290
		Pseudomonas sp. B21-012	LOY37_17295:LOY37_17525, LOY37_08415:LOY37_08600		LOY37_14925:LOY37_15060
		P. donghuensis B21-042	LOY32_16390:LOY32_16615, LOY32_08225:LOY32_08405
		P. donghuensis B21-043	LOY30_08070:LOY30_08250, LOY30_17455:LOY30_17680
		P. wadenswilerensis B21-022	LOY45_17130:LOY45_17355, LOY45_08225:LOY45_08410		LOY45_12040:LOY45_12195
		P. qingdaonensis B21-036	LOY33_08250:LOY33_08590
		Pseudomonas sp. B21-023	LOY42_10420:LOY42_10780, LOY42_17795:LOY42_17970				LOY42_12615:LOY42_12780
		Pseudomonas sp. B21-044	LOY44_10440:LOY44_10800, LOY44_17295:LOY44_17465,				LOY44_12625:LOY44_12790
		P. sichuanensis B21-027	LOY51_11090:LOY51_11320, LOY51_18865:LOY51_19035
		P. sichuanensis B21-052	LOY46_10920:LOY46_11150, LOY46_19000:LOY46_19190
		P. kermanshahensis B21-031	LOY53_19725:LOY53_19930, LOY53_18345:LOY53_18530
		P. capeferrum B21-047	LOY26_19870:LOY26_20090, LOY26_18455:LOY26_18635
		P. putida B21-029	LOY24_21775:LOY24_21970, LOY24_20265:LOY24_20445

## Sheet: Orphan gene clusters
Table S4. Genomic location of the different biosynthetic gene clusters identified with antiSMASH. Orphan gene clusters - Tab 4 of 4.
Group/Subgroup		Strains	NRPS 1	NRPS2	NRPS3	NRPS4	NRPS5	PKS1	PKS2	NRPS-PKS 1	NRPS-PKS2
P. fluorescens group	P. koreensis sg.	P. atacamensis B21-045
		P. atacamensis B21-050
		P. atacamensis B21-026
		P. siliginis B21-063
		P. moraviensis B21-039								LOY57_13115:LOY57_13335
		Pseudomonas sp. B21-041
		Pseudomonas sp. B21-051
		Pseudomonas sp. B21-021								LOY31_11895:LOY31_12090
	P. mandelii sg.	Pseudomonas sp. B21-015	LOY38_11950:LOY38_12180
		Pseudomonas sp. B21-048		LOY56_14640:LOY56_14870	LOY56_15115:LOY56_15325
		Pseudomonas sp. B21-017
		Pseudomonas sp. B21-019
	P. jessenii sg.	P. laurylsulfatiphila B21-025
	P. corrugata sg.	P. brassicacearum B21-016
		Pseudomonas sp. B21-010
		P. canavaninivorans B21-020					LOY40_15700:LOY40_15875
		Pseudomonas sp. B21-028		LOY35_11985:LOY35_12300		LOY35_11985:LOY35_12300
	P. fluorescens sg.	P. rhodesiae B21-046
	P. protegens sg.	P. protegens B21-024
		P. protegens B21-030
P. putida group		Pseudomonas sp. B21-009
		Pseudomonas sp. B21-035
		Pseudomonas sp. B21-032
		Pseudomonas sp. B21-012
		P. donghuensis B21-042
		P. donghuensis B21-043
		P. wadenswilerensis B21-022
		P. qingdaonensis B21-036						LOY33_16330:LOY33_16620
		Pseudomonas sp. B21-023								LOY42_13280:LOY42_13440	LOY42_15745:LOY42_15965
		Pseudomonas sp. B21-044								LOY44_13100:LOY44_13260	LOY44_15280:LOY44_15510
		P. sichuanensis B21-027		LOY51_14980:LOY51_15260
		P. sichuanensis B21-052
		P. kermanshahensis B21-031							LOY53_06610:LOY53_06770
		P. capeferrum B21-047
		P. putida B21-029
