# Supplementary material for: Harnessing the genomic diversity of Pseudomonas strains against lettuce bacterial pathogens
Source: Front Microbiol. 2022 Dec 22;13:1038888. doi: 10.3389/fmicb.2022.1038888 (PMC9814014; doi:10.3389/fmicb.2022.1038888)
Supplement: Supplementary file 5 [file Table_5.XLSX]

## Sheet: Putative T6Es
Table S5. Antibacterial proteins found in the 35 genomes under study. Putative T6Es - Tab 1 of 4.
Phospholipase (Tle)
Strains	putative type 6 effector					Immunity protein		Genomic context
	Locus_tag	Size (aa)	Family	toxic domain	other domain	Locus_tag	domain
P. atacamensis B21-045	LOY27_19020	246	Tle1/2/3/4	alpha/beta-Hydrolases (SSF53474)/GxSxG motif	-	-	-	PAAR
P. atacamensis B21-050	LOY49_18770	246	Tle1/2/3/4	alpha/beta-Hydrolases (SSF53474)/GxSxG	-	-	-	PAAR
P. atacamensis B21-026	LOY41_19100	246	Tle1/2/3/4	alpha/beta-Hydrolases (SSF53474)/GxSxG	-	-	-	PAAR
P. atacamensis B21-026	LOY41_17295	242	Tle1/2/3/4	alpha/beta-Hydrolases (SSF53474)/GxSxG	-	-	-	PAAR
P. atacamensis B21-026	LOY41_26415	776	Tle1/2/3/4	Lipase_3 (PF01764)/GxSxG motif	-	-	-	T6SS (1.1), vgrG, DUF4123
P. siliginis B21-063	LOY48_18555	244	Tle1/2/3/4	alpha/beta-Hydrolases (SSF53474)/GxSxG	-	-	-	PAAR
P. siliginis B21-063	LOY48_25835	776	Tle1/2/3/4	Lipase_3 (PF01764)/GxSxG motif	-	-	-	T6SS (1.1), vgrG, DUF4123
P. moraviensis B21-039	LOY57_18930	246	Tle1/2/3/4	alpha/beta-Hydrolases (SSF53474)/GxSxG	-	-	-	PAAR
Pseudomonas sp. B21-041	LOY43_20470	244	Tle1/2/3/4	alpha/beta-Hydrolases (SSF53474)/GxSxG	-	-	-	PAAR
Pseudomonas sp. B21-041	LOY43_14955	244	Tle1/2/3/4	alpha/beta-Hydrolases (SSF53474)/GxSxG	-	-	-	PAAR
Pseudomonas sp. B21-041	LOY43_18495	242	Tle1/2/3/4	alpha/beta-Hydrolases (SSF53474)/GxSxG	-	-	-	PAAR
Pseudomonas sp. B21-041	LOY43_03160	287	Tle1/2/3/4	Abhydrolase_3 (PF07859)/alpha/beta-Hydrolases (SSF53474)/GxSxG	-	-	-	vgrG, DUF4123
Pseudomonas sp. B21-051	LOY52_03200	291	Tle1/2/3/4	alpha/beta-Hydrolases (SSF53474)/GxSxG	-	-	-	vgrG, DUF4123
Pseudomonas sp. B21-051	LOY52_19130	244	Tle1/2/3/4	alpha/beta-Hydrolases (SSF53474)/GxSxG	-	-	-	PAAR
Pseudomonas sp. B21-051	LOY52_00780	727	Tle1/2/3/4	Lipase_3 (PF01764)/GxSxG	-	-	-	vgrG, DUF4123
Pseudomonas sp. B21-021	LOY31_14340	244	Tle1/2/3/4	alpha/beta-Hydrolases (SSF53474)/GxSxG	-	-	-	PAAR
Pseudomonas sp. B21-021	LOY31_14180	741	Tle1/2/3/4	Lipase_3 (PF01764)/GxSxG motif	-	-	-	vgrG, DUF4123
Pseudomonas sp. B21-015	LOY38_19400	773	Tle1/2/3/4	Lipase_3 (PF01764)/GxSxG motif	-	-	-	vgrG, DUF4123
Pseudomonas sp. B21-015	LOY38_28820	1015	Tle5	2x PLDc (PF00614)	-	-	-	vgrG, T6SS (1.1), vgrG
Pseudomonas sp. B21-015	LOY38_00060	715	Tle1/2/3/4	alpha/beta-Hydrolases (SSF53474)/GxSxG	DUF3274 (PF06259)	-	-	hcp, vgrG
Pseudomonas sp. B21-015	LOY38_15245	440	Tle1/2/3/4	DUF2235 (x2)/GxSxG	-	-	-	vgrG
Pseudomonas sp. B21-015	LOY38_08625	246	Tle1/2/3/4	alpha/beta-Hydrolases (SSF53474)/GxSxG	-	-	-	PAAR
Pseudomonas sp. B21-048	LOY56_19920	720	Tle1/2/3/4	Lipase_3 (PF01764)/GxSxG motif	-	-	-	vgrG, DUF4123
Pseudomonas sp. B21-048	LOY56_20790	728	Tle1/2/3/4	Lipase_3 (PF01764)/GxSxG motif	-	-	-	vgrG, DUF4123
Pseudomonas sp. B21-017	LOY28_07570	243	Tle1/2/3/4	alpha/beta-Hydrolases (SSF53474)/GxSxG	-	-	-	PAAR
Pseudomonas sp. B21-019	LOY36_14685	709	Tle1/2/3/4	Lipase_3 (PF01764)/GxSxG motif	-	-	-	vgrG, DUF4123
Pseudomonas sp. B21-019	LOY36_07560	245	Tle1/2/3/4	alpha/beta-Hydrolases (SSF53474)/GxSxG	-	-	-	PAAR
P. laurylsulfatiphila B21-025	LOY25_02385	677	Tle1/2/3/4	Abhydrolase_8 (PF06259)/GxSxG	DUF3274 (PF06259)	-	-	vgrG
P. laurylsulfatiphila B21-025	LOY25_19260	674	Tle1/2/3/4	alpha/beta-Hydrolases (SSF53474)/GxSxG	DUF3274 (PF06259)	-	-	vgrG
P. canavaninivorans B21-020	LOY40_13150	791	Tle1/2/3/4	DUF2235 (x2)/GxSxG	-	-	-	T6SS (2), vgrG, DUF4123
Pseudomonas sp. B21-028	LOY35_27035	841	Tle1/2/3/4	DUF2235 (x2)/GxSxG	-	-	-	vgrG, DUF4123
P. rhodesiae B21-046	LOY39_09295	719	Tle1/2/3/4	Lipase_3 (PF01764)/GxSxG motif	-	-	-	vgrG, DUF4123
Pseudomonas sp. B21-009	LOY34_14940	586	Tle1/2/3/4	DUF2235 (x2)/GxSxG	PAAR_motif (PF05488)	-	-	-
Pseudomonas sp. B21-035	LOY22_14910	586	Tle1/2/3/4	DUF2235 (x2)/GxSxG	PAAR_motif (PF05488)	-	-	-
Pseudomonas sp. B21-012	LOY37_15205	589	Tle1/2/3/4	DUF2235 (x1)/GxSxG	PAAR_motif (PF05488)	-	-	-
P. donghuensis B21-043	LOY30_10110	350	Tle1/2/3/4	Abhydrolase_6 (PF12697)/GxSxG	-	-	-	vgrG
P. wadenswilerensis B21-022	LOY45_11910	589	Tle1/2/3/4	DUF2235 (x2)/GxSxG	PAAR_motif (PF05488)	-	-	-
P. sichuanensis B21-052	LOY46_02705	1588	Tle1/2/3/4	GxSxG	DUF6531 (PF20148); RHS_repeat (PF05593); RHS (PF03527)	-	-	T6SS (1.1), vgrG
Peptidoglycan hydrolase (Tae/Tge)
Strains	putative type 6 effector					Immunity protein		Genomic context
	Locus_tag	Size (aa)	Family	toxic domain	other domain	Locus_tag	domain
P. atacamensis B21-045	LOY27_26340	933	Tae/Tge	Lysozyme-like (SSF53955)	-	LOY27_26335	-	vgrG, T6SS (1.1)
P. atacamensis B21-050	LOY49_26085	1049	Tae/Tge	Lysozyme-like (SSF53955)	-	LOY49_26080	-	vgrG, T6SS (1.1)
P. atacamensis B21-026	LOY41_26285	1023	Tae/Tge	pesticin_lyz-like (cd16903)	EF_HAND_2 (PS50222)	LOY41_26280	-	vgrG, T6SS (1.1)
P. siliginis B21-063	LOY48_25710	1018	Tae/Tge	Lysozyme-like (SSF53955); NLPC_P60(PS51935)/Cysteine proteinases(SSF54001)	EF_HAND_2 (PS50222)	LOY48_25705	-	T6SS (1.1), vgrG
Pseudomonas sp. B21-021	LOY31_02340	190	Tae4	Tae4 (PF14113)	-	LOY31_02335	-	PAAR
Pseudomonas sp. B21-021	LOY31_28635	1054	Tae/Tge	Lysozyme-like (SSF53955)	EF_HAND_2 (PS50222)	-	-	T6SS (1.1), vgrG
Pseudomonas sp. B21-015	LOY38_27255	187	Tae	Tae4 (PF14113)	-	LOY38_27260	-	vgrG, DUF4123
Pseudomonas sp. B21-015	LOY38_29045	152	Tae	Tae4 (PF14113)	-	-	-	T6SS (3), hcp
Pseudomonas sp. B21-048	LOY56_26120	145	Tae	Tae4 (PF14113)	-	-	-	vgrG, T6SS (3)
Pseudomonas sp. B21-017	LOY28_29060	889	Tae/Tge	Lysozyme-like (SSF53955)	-	-	-	T6SS (1.1), vgrG
Pseudomonas sp. B21-017	LOY28_29260	150	Tae4	Tae4 (PF14113)	-	-	-	T6SS (3), hcp
Pseudomonas sp. B21-017	LOY28_10015	236	Tae	Amidase_2 (PF01510)/N-acetylmuramoyl-L-alanine amidase-like (SSF55846)	-	-	-	PAAR
Pseudomonas sp. B21-019	LOY36_28135	150	Tae	Tae4 (PF14113)	-	-	-	T6SS (3), hcp
Pseudomonas sp. B21-019	LOY36_10125	236	Tae	Amidase_2 (PF01510)/N-acetylmuramoyl-L-alanine amidase-like (SSF55846)	-	-	-	PAAR
P. brassicacearum B21-016	LOY47_29635	151	Tae	Tae4 (PF14113)	-	-	-	T6SS (3), hcp
Pseudomonas sp. B21-010	LOY50_28300	151	Tae	Tae4 (PF14113)	-	-	-	T6SS (3), hcp
P. canavaninivorans B21-020	LOY40_28615	149	Tae	Tae4 (PF14113)	-	-	-	T6SS (3), hcp
Pseudomonas sp. B21-028	LOY35_27740	152	Tae	Tae4 (PF14113)	-	-	-	T6SS (3), hcp
Pseudomonas sp. B21-023	LOY42_25125	144	Tae4	Tae4 (PF14113)	-	-	-	T6SS (3), hcp
Pseudomonas sp. B21-044	LOY44_24480	144	Tae4	Tae4 (PF14113)	-	-	-	T6SS (3), hcp
Rhs protein (with C-terminal nuclease domain)
Strains	putative type 6 effector					Immunity protein		Genomic context
	Locus_tag	Size (aa)	Family	toxic domain	other domain	Locus_tag	domain
P. atacamensis B21-045	LOY27_04945	703	Tde	EndoU_bacteria (PF14436)	RHS_repeat (PF05593); RHS (PF03527)	LOY27_04940	-	Hcp, vgrG, DUF4123
P. atacamensis B21-050	LOY49_04975	660	Tde	Tox-HNH-EHHH (PF15657)	RHS_repeat (PF05593); RHS (PF03527)	LOY49_04970	-	Hcp, vgrG, DUF4123
P. atacamensis B21-026	LOY41_04960	1551	Tde	Ntox47 (PF15540)	DUF6531 (PF20148); RHS_repeat (PF05593); RHS (PF03527)	LOY41_04955	-	hcp, vgrG, DUF4123
P. moraviensis B21-039	LOY57_09855	1635	Tde	EndoU_bacteria (PF14436)	DUF6531 (PF20148); RHS_repeat (PF05593); RHS (PF03527)	LOY57_09850	-	hcp, vgrG, DUF4123
Pseudomonas sp. B21-021	LOY31_10765	1564	Tde	ParB_N_Srx (cd16387)	DUF6531 (PF20148); RHS_repeat (PF05593); RHS (PF03527)	LOY31_10760	-	hcp, vgrG, DUF4123
Pseudomonas sp. B21-015	LOY38_11460	820	Tde	Tox-HNH-EHHH (PF15657)	RHS_repeat (PF05593); RHS (PF03527)	LOY38_11455	Imm50 (PF15594)	hcp, vgrG, DUF4123
Pseudomonas sp. B21-015	LOY38_14835	1568	Tde	AHH (PF14412)	DUF6531 (PF20148); RHS_repeat (PF05593); RHS (PF03527)	LOY38_14830	-	hcp, vgrG
Pseudomonas sp. B21-048	LOY56_26205	1460	Tde	AHH (PF14412)	PAAR_motif (PF05488), DUF6531 (PF20148); RHS_repeat (PF05593); RHS (PF03527)	LOY56_26210	-	T6SS (3), vgrG, DUF1795
Pseudomonas sp. B21-017	LOY28_29330	588	Tde	WHH (PF14414)	RHS_repeat (PF05593); RHS (PF03527)	LOY28_29335	SMI1_KNR4 (PF09346)	T6SS (3), vgrG, DUF1795
Pseudomonas sp. B21-017	LOY28_18615	1568	Tde	EndoU_bacteria (PF14436)	DUF6531 (PF20148); RHS_repeat (PF05593); RHS (PF03527)	LOY28_18620	-	hcp, vgrG, DUF4123
Pseudomonas sp. B21-017	LOY28_02175	1552	Tde	RNAse_A_bac (PF18431)	DUF6531 (PF20148); RHS_repeat (PF05593); RHS (PF03527)	LOY28_02180	CdiI_2 (PF18593)	vgrG, DUF4123
Pseudomonas sp. B21-019	LOY36_28175	1460	Tde	AHH (PF14412)	PAAR_motif (PF05488), DUF6531 (PF20148); RHS_repeat (PF05593); RHS (PF03527)	LOY36_28180	-	T6SS (3), vgrG, DUF1795
P. laurylsulfatiphila B21-025	LOY25_18570	1403	Tde	WHH (PF14414)	PAAR_motif (PF05488), DUF6531 (PF20148); RHS_repeat (PF05593); RHS (PF03527)	-	-	T6SS (4B), vgrG, DUF1795
Pseudomonas sp. B21-028	LOY35_09245	1462	Tde	WHH (PF14414)	PAAR_motif (PF05488), DUF6531 (PF20148); RHS_repeat (PF05593); RHS (PF03527)	LOY35_09240	SUKH_6 (PF14568)	-
P. sichuanensis B21-027	LOY51_11085	1534	Tde	HNH_5 (PF14279)	DUF6531 (PF20148); RHS_repeat (PF05593); RHS (PF03527)	LOY51_11090	DUF4265 (PF14085)	hcp, vgrG
P. sichuanensis B21-027	LOY51_22945	1565	Tde	AHH (PF14412)	DUF6531 (PF20148); RHS_repeat (PF05593); RHS (PF03527)	LOY51_22940	-	hcp, vgrG
P. sichuanensis B21-052	LOY46_23045	1534	Tde	HNH_5 (PF14279)	DUF6531 (PF20148); RHS_repeat (PF05593); RHS (PF03527)	LOY46_23040	DUF4265 (PF14085)	hcp, vgrG
P. capeferrum B21-047	LOY26_12240	1527	Tde	HNHc (cd00085)	PAAR_motif (PF05488), DUF6531 (PF20148); RHS_repeat (PF05593); RHS (PF03527)	LOY26_12235	-	vgrG, DUF1795
P. putida B21-029	LOY24_15085	1385	Tde	His-Me finger endonucleases (SSF54060)	PAAR, DUF6531, RHS_repeat, RHS	LOY24_15080	-	T6SS (4B), vgrG, dcrB, DUF1795
putative T6E with VRR-NUC domain
Strains	putative type 6 effector					Immunity protein		Genomic context
	Locus_tag	Size (aa)	Family	toxic domain	other domain	Locus_tag	domain
P. atacamensis B21-045	LOY27_17370	382	Tde	VRR_NUC (PF08774)	-	LOY27_17365	DUF3396 (PF11876)	vgrG, icmH/dotU
P. atacamensis B21-050	LOY49_17135	382	Tde	VRR_NUC (PF08774)	-	LOY49_17130	DUF3396 (PF11876)	vgrG, icmH/dotU
P. moraviensis B21-039	LOY57_17235	382	Tde	VRR_NUC (PF08774)	-	LOY57_17230	DUF3396 (PF11876)	vgrG, icmH/dotU
putative T6E with Ntox44 and PAAR domains
Strains	putative type 6 effector					Immunity protein		Genomic context
	Locus_tag	Size (aa)	Family	toxic domain	other domain	Locus_tag	domain
P. atacamensis B21-026	LOY41_10795	377	Tde	Ntox44 (PF15607)	PAAR_motif (PF05488)	LOY41_10790	-	-
putative T6E with Tox-GHH2 and DUF4150 domains
Strains	putative type 6 effector					Immunity protein		Genomic context
	Locus_tag	Size (aa)	Family	toxic domain	other domain	Locus_tag	domain
Pseudomonas sp. B21-017	LOY28_11590	391	Tde	Tox-GHH2 (PF15635)	DUF4150 (PF13665)	-	-	vgrG, DUF2169
Pseudomonas sp. B21-019	LOY36_11720	361	Tde	Tox-GHH2 (PF15635)	DUF4150 (PF13665)	-	-	vgrG, DUF2169
P. canavaninivorans B21-020	LOY40_14435	399	Tde	Tox-GHH2 (PF15635)	DUF4150 (PF13665)	-	-	vgrG, DUF2169
Pseudomonas sp. B21-028	LOY35_14250	360	Tde	Tox-GHH2 (PF15635)	DUF4150 (PF13665)	-	-	vgrG, DUF2169
P. protegens B21-024	LOY29_15830	370	Tde	Tox-GHH2 (PF15635)	DUF4150 (PF13665)	-	-	vgrG, DUF2169
P. protegens B21-030	LOY23_15845	370	Tde	Tox-GHH2 (PF15635)	DUF4150 (PF13665)	-	-	vgrG, DUF2169
NAD-glycohydrolase
Strains	putative type 6 effector					Immunity protein		Genomic context
	Locus_tag	Size (aa)	Family	toxic domain	other domain	Locus_tag	domain
P. brassicacearum B21-016	LOY47_29675	1479	Tne	RES (PF08808)	PAAR_motif (PF05488), DUF6531 (PF20148); RHS_repeat (PF05593); RHS (PF03527)	LOY47_29680	-	T6SS (3),vgrG, DUF1795,

## Sheet: S-type pyocin
Table S5. Antibacterial proteins found in the 35 genomes under study. S-type pyocin - Tab 2 of 4.
S-type pyocin (Dnase and rRNase)
Strains	S-type pyocin				Immunity protein
	Locus_tag	Size (aa)	toxic domain	translocation domain	Locus_tag	domain
Pseudomonas sp. B21-010	LOY50_01505	415	Cytotoxic (PF09000)/Colicin_E3_ribonuclease (IPR009105)	Pyocin_S (PF06958)	LOY50_01510	Cloacin_immun (PF03513)
Pseudomonas sp. B21-010	LOY50_04830	395	Cytotoxic (PF09000)/Colicin_E3_ribonuclease (IPR009105)	Pyocin_S (PF06958)	LOY50_04815	Cloacin_immun (PF03513)
Pseudomonas sp. B21-010	LOY50_23590	935	HNHc (cd00085)/His_Me finger endonucleases (SSF54060)	Pyocin_S (PF06958)	LOY50_23595	Colicin_Pyocin (PF01320)
P. brassicacearum B21-016	LOY47_01545	396	Cytotoxic (PF09000)/Colicin_E3_ribonuclease (IPR009105)	Pyocin_S (PF06958)	LOY47_01550	-
Pseudomonas sp. B21-019	LOY36_22090	405	Cytotoxic (PF09000)/Colicin_E3_ribonuclease (IPR009105)	Pyocin_S (PF06958)	LOY36_22095	Cloacin_immun (PF03513)
P. canavaninivorans B21-020	LOY40_23845	425	Cytotoxic (PF09000)/Colicin_E3_ribonuclease (IPR009105)	Pyocin_S (PF06958)	LOY40_23850	-
P. canavaninivorans B21-020	LOY40_11600	857	His_Me finger endonucleases (SSF54060) and another unannotated nuclease domain	Pyocin_S (PF06958)	LOY40_11605	DUF6392 (PF19929)
P. canavaninivorans B21-020	LOY40_11040	393	Cytotoxic (PF09000)/Colicin_E3_ribonuclease (IPR009105)	Pyocin_S (PF06958)	LOY40_11045	-
Pseudomonas sp. B21-021	LOY31_12075	407	Cytotoxic (PF09000)/Colicin_E3_ribonuclease (IPR009105)	Pyocin_S (PF06958)	LOY31_12080	Cloacin_immun (PF03513)
Pseudomonas sp. B21-021	LOY31_27720	797	HNHc (cd00085)/His_Me finger endonucleases (SSF54060)	Pyocin_S (PF06958)	LOY31_27715	Colicin_Pyocin (PF01320)
P. laurylsulfatiphila B21-025	LOY25_16460	853	His_Me finger endonucleases (SSF54060) and another unannotated nuclease domain	Pyocin_S (PF06958)	LOY25_16455	DUF6392 (PF19929)
P. atacamensis B21-026	LOY41_05865	404	Cytotoxic (PF09000)/Colicin_E3_ribonuclease (IPR009105)	Pyocin_S (PF06958)	LOY41_05860	Cloacin_immun (PF03513)
P. atacamensis B21-026	LOY41_08065	635	HNHc (cd00085)/His_Me finger endonucleases (SSF54060)	Pyocin_S (PF06958)	LOY41_08070	Colicin_Pyocin (PF01320)
P. atacamensis B21-026	LOY41_15990	406	Cytotoxic (PF09000)/Colicin_E3_ribonuclease (IPR009105)	Pyocin_S (PF06958)	LOY41_15995	-
Pseudomonas sp. B21-028	LOY35_04960	408	Cytotoxic (PF09000)/Colicin_E3_ribonuclease (IPR009105)	Pyocin_S (PF06958)	LOY35_04955	Cloacin_immun (PF03513)
P. kermanshahensis B21-031	LOY53_22220	633	HNHc (cd00085)/His_Me finger endonucleases (SSF54060)	Pyocin_S (PF06958)	LOY53_22225	Colicin_Pyocin (PF01320)
P. moraviensis B21-039	LOY57_06095	397	Cytotoxic (PF09000)/Colicin_E3_ribonuclease (IPR009105)	Pyocin_S (PF06958)	LOY57_06090	-
P. moraviensis B21-039	LOY57_08255	635	HNHc (cd00085)/His_Me finger endonucleases (SSF54060)	Pyocin_S (PF06958)	LOY57_08260	Colicin_Pyocin (PF01320)
Pseudomonas sp. B21-041	LOY43_06365	404	Cytotoxic (PF09000)/Colicin_E3_ribonuclease (IPR009105)	Pyocin_S (PF06958)	LOY43_06360	Cloacin_immun (PF03513)
P. atacamensis B21-045	LOY27_16250	406	Cytotoxic (PF09000)/Colicin_E3_ribonuclease (IPR009105)	Pyocin_S (PF06958)	LOY27_16255	-
Pseudomonas sp. B21-048	LOY56_00815	213	Cytotoxic (PF09000)/Colicin_E3_ribonuclease (IPR009105)	Pyocin_S (PF06958)	LOY56_00810	-
Pseudomonas sp. B21-048	LOY56_05635	394	Cytotoxic (PF09000)/Colicin_E3_ribonuclease (IPR009105)	Pyocin_S (PF06958)	LOY56_05630	-
Pseudomonas sp. B21-048	LOY56_14225	804	2x His_Me finger endonucleases (SSF54060) and a cd00085 domain	Pyocin_S (PF06958)	LOY56_14220	Colicin_Pyocin (PF01320)
P. atacamensis B21-050	LOY49_05910	407	Cytotoxic (PF09000)/Colicin_E3_ribonuclease (IPR009105)	Pyocin_S (PF06958)	LOY49_05905	Cloacin_immun (PF03513)
P. siliginis B21-063	LOY48_04355	404	Cytotoxic (PF09000)/Colicin_E3_ribonuclease (IPR009105)	Pyocin_S (PF06958)	-
P. siliginis B21-063	LOY48_08180	635	His_Me finger endonucleases (SSF54060)	Pyocin_S (PF06958)	LOY48_08185	Colicin_Pyocin (PF01320)
P. siliginis B21-063	LOY48_21670	415	HNHc (cd00085)/His_Me finger endonucleases (SSF54060)	Pyocin_S (PF06958)	LOY48_21675	Colicin_Pyocin (PF01320)
S-type pyocin (Pore-forming)
Strains	S-type pyocin				Immunity protein
	Locus_tag	Size (aa)	toxic domain	translocation domain	Locus_tag	domain
Pseudomonas sp. B21-012	LOY37_06225	433	Pore-forming (PF01024)	-	-	-
P. wadenswilerensis B21-022	LOY45_06025	436	Pore-forming (PF01024)	-	-	-
Pseudomonas sp. B21-035	LOY22_06115	433	Pore-forming (PF01024)	-	-	-
Pseudomonas sp. B21-051	LOY52_11640	392	Pore-forming (PF01024)	-	LOY52_11635	Colicin_im (PF03857)
S-type pyocin (Lipid II-degrading)
Strains	S-type pyocin				Immunity protein
	Locus_tag	Size (aa)	toxic domain	translocation domain	Locus_tag	domain
Pseudomonas sp. B21-009	LOY34_02220	275	Colicin_M (PF14859)	-	LOY34_02215	-
Pseudomonas sp. B21-012	LOY37_02210	275 (frameshifted)	Colicin_M (PF14859)	-	-	-
P. brassicacearum B21-016	LOY47_05920	271	Colicin_M (PF14859)	-	-	-
P. canavaninivorans B21-020	LOY40_11815	189 (frameshifted)	Colicin_M (PF14859)	-	LOY40_11820	-
P. laurylsulfatiphila B21-025	LOY25_27920	329	Colicin_M (PF14859)	-	LOY25_27925	-

## Sheet: Llpa
Table S5. Antibacterial proteins found in the 35 genomes under study. Llpa - Tab 3 of 4.
Lectin-like putidacin A (Llpa)
Strains	Lectin-like putidacin A			Immunity protein
	Locus_tag	Size (aa)	domain	Locus_tag	domain
P. moraviensis B21-039	LOY57_05680	281	2x alpha-D-mannose-specific plant lectins (SSF51110)	-	-
P. protegens B21-024	LOY29_11380	280	2x alpha-D-mannose-specific plant lectins (SSF51110)	-	-
P. protegens B21-030	LOY23_11160	280	2x alpha-D-mannose-specific plant lectins (SSF51110)	-	-
Pseudomonas sp. B21-032	LOY54_14245	278	2x alpha-D-mannose-specific plant lectins (SSF51110)	-	-

## Sheet: CDI toxin
Table S5. Antibacterial proteins found in the 35 genomes under study. CDI toxin - Tab 4 of 4.
Contact-dependent inhibition (CDI) system
Strains	CDI proteins				Immunity protein
	Locus tag	Size (AA)	toxic domain	other domain	Locus tag	Imm domain
Pseudomonas sp. B21-010	LOY50_03840	2545	Tox-HNH-HHH (PF15637)	Haemagg_act (PF05860); Fil_haemagg (PF05594); Fil_haemagg_2 (PF13332); DUF637 (PF04830)	LOY50_03850	SUKH_6 (PF14568)
P. brassicacearum B21-016	LOY47_03870	3067	AHH (PF14412)	Haemagg_act (PF05860); Fil_haemagg (PF05594); Fil_haemagg_2 (PF13332)	LOY47_03875	-
Pseudomonas sp. B21-019	LOY36_21035	3821	TNT (PF14021)	Haemagg_act (PF05860); Fil_haemagg (PF05594); Fil_haemagg_2 (PF13332)	LOY36_21030	-
P. canavaninivorans B21-020	LOY40_03755	2493	Tox-Rease-7 (PF15649)	Haemagg_act (PF05860); Fil_haemagg (PF05594); Fil_haemagg_2 (PF13332); DUF637 (PF04830)	LOY40_03760	-
Pseudomonas sp. B21-023	LOY42_18285	3613	YwqJ-deaminase (PF14431)	Haemagg_act (PF05860); Fil_haemagg (PF05594); Fil_haemagg_2 (PF13332); DUF637 (PF04830)	LOY42_18280	-
Pseudomonas sp. B21-028	LOY35_03575	2566	DNase_NucA_NucB (PF14040)	Haemagg_act (PF05860); Fil_haemagg (PF05594); Fil_haemagg_2 (PF13332); DUF637 (PF04830)	LOY35_03580	-
P. protegens B21-030	LOY23_08270	2566	Gln_amidase (PF15644)	Haemagg_act (PF05860); Fil_haemagg (PF05594); Fil_haemagg_2 (PF13332); DUF637 (PF04830)	LOY23_08275
P. qingdaonensis B21-036	LOY33_00740	3026	Ntox15 (PF15604)	Haemagg_act (PF05860); Fil_haemagg (PF05594); Fil_haemagg_2 (PF13332)	LOY33_00745	GAD-like (PF08887); DUF1851 (PF08906)
P. qingdaonensis B21-036	LOY33_03345	4530	Colicin_E5 (PF12106)	Haemagg_act (PF05860); Fil_haemagg (PF05594); Fil_haemagg_2 (PF13332)	LOY33_03350	-
P. atacamensis B21-045	LOY27_15375	2758	DNase_NucA_NucB (PF14040)	Haemagg_act (PF05860); Fil_haemagg (PF05594); Fil_haemagg_2 (PF13332); DUF637 (PF04830)	LOY27_15370	-
P. rhodesiae B21-046	LOY39_00840	2819	LHH (PF14411)	Haemagg_act (PF05860); Fil_haemagg (PF05594); Fil_haemagg_2 (PF13332); DUF637 (PF04830)	LOY39_00845	SUKH_6 (PF14568)
P. atacamensis B21-050	LOY49_15170	2758	DNase_NucA_NucB (PF14040)	Haemagg_act (PF05860); Fil_haemagg (PF05594); Fil_haemagg_2 (PF13332); DUF637 (PF04830)	LOY49_15165	-
